# Supplementary material for: Moesziomyces antarcticus MMF1 Has a Role in the Secretion of Mannosylerythritol Lipids
Source: Microorganisms. 2025 Jun 24;13(7):1463. doi: 10.3390/microorganisms13071463 (PMC12299085; doi:10.3390/microorganisms13071463)
Supplement: Supplementary file 1 [file microorganisms-13-01463-s001.zip]

Archive with 1 entries (1 files):
- microorganisms-3670129-supplementary.pdf
